# Supplementary material for: Anther Morphological Development and Stage Determination in Triticum aestivum
Source: Front Plant Sci. 2018 Feb 23;9:228. doi: 10.3389/fpls.2018.00228 (PMC5829449; doi:10.3389/fpls.2018.00228)
Supplement: Supplementary file 1 [file Table1.XLSX]

## Sheet: Sheet1
Primer Name	Oligo Sequence	Length
Q MYB80 For	GAGGAGCAGACCATCATCAAG	21
Q MYB80 Rev	GATCTCGGCCATGAGGTG	18
Q ARF For	GCTCTCCAACAACATTGCCAAC	22
Q ARF Rev	GCTTCTGCCTGTCACATACGC	21
Q CDC For	CAAATACGCCATCAGGGAGAACATC	25
Q CDC Rev	CGCTGCCGAAACCACGAGAC	20
