# Supplementary material for: Anther Morphological Development and Stage Determination in Triticum aestivum
Source: Front Plant Sci. 2018 Feb 23;9:228. doi: 10.3389/fpls.2018.00228 (PMC5829449; doi:10.3389/fpls.2018.00228)
Supplement: Supplementary file 2 [file Table2.XLSX]

## Sheet: Sheet1
		Average Length (mm)				n	Standard Error (mm)
Wyalkatchem	Development Stage	Spike Length (mm)	Spikelet Length (mm)	Anther Length (mm)	Anther Width (mm)		Spike Length	Spikelet Length	Anther Length	Anther Width
	7	31.5	2.85	1.13		2	1.5	0.08	0.04
	8	43.5	4.47	1.31	0.5	2	2.5	0.15	0	0
	9	49	4.84	1.36	0.5	5	4.09	0.19	0.08	0.02
	10	65.38	7.74	1.88	0.57	8	3.86	0.46	0.07	0.02
	11	74.29	11.26	2.48	0.65	7	2.79	0.5	0.13	0.05
	12	82.33	13.65	3.02	0.75	3	3.28	0.29	0.27	0.04
Young	Development Stage	Spike Length (mm)	Spikelet Length (mm)	Anther Length (mm)	Anther Width (mm)	n	Spike Length	Spikelet Length	Anther Length	Anther Width
	7	35	2.77	1.1	0.49	1
	8	40	3.54	1.38	0.44	1
	9	42	3.39	1.38	0.45	3	7.51	0.71	0.26	0.07
	10	66.38	7.23	2.15	0.59	8	2.78	0.37	0.07	0.02
	11	84.4	10.12	2.97	0.71	15	2.3	0.42	0.12	0.03
	12	93.5	12.94	3.75	0.91	2	12.5	0.92	0.13	0.09
Cranbrook	Development Stage	Spike Length (mm)	Spikelet Length (mm)	Anther Length (mm)	Anther Width (mm)	n	Spike Length	Spikelet Length	Anther Length	Anther Width
	4	18.57	2.08	0.52	0.25	4	4.22	0.36	0.18	0.05
	5	30.33	2.43	0.7	0.3	4	4.31	0.13	0.14	0.03
	6	25	2.77	0.79	0.37	1
	7	47	3.47	1.31	0.46	2	4	0.39	0.09	0.03
	8	43	3.7	1.59	0.55	1
	9	54.14	4.61	1.69	0.51	7	3.88	0.59	0.19	0.05
	10	75.68	7.84	2.32	0.6	29	2.35	0.35	0.07	0.02
	11	85.35	11.08	2.86	0.66	17	2.32	0.27	0.1	0.02
	12	80.2	13.89	3.53	0.77	5	6.5	0.36	0.17	0.07
Halberd	Development Stage	Spike Length (mm)	Spikelet Length (mm)	Anther Length (mm)	Anther Width (mm)	n	Spike Length	Spikelet Length	Anther Length	Anther Width
	4	11.83	1.92	0.4	0.25	11	1.43	0.18	0.06	0.03
	5	17.82	1.89	0.62	0.31	5	5.12	0.21	0.12	0
	6	28.43	3.45	1.06	0.41	5	5.8	0.59	0.17	0.03
	7	38.33	4.31	1.38	0.5	6	2.8	0.82	0.11	0.02
	8	51.33	5.85	1.67	0.58	3	0.67	1.01	0.11	0.02
	9	51.86	5.7	1.72	0.55	7	6.55	0.42	0.13	0.03
	10	74.88	8.89	2.39	0.6	8	4.63	0.78	0.21	0.02
	11	84	11.31	3.5	0.72	31	1.58	0.28	0.09	0.02
	12	90.86	12.61	3.95	0.88	7	1.2	0.24	0.08	0.02
