# Supplementary material for: Anther Morphological Development and Stage Determination in Triticum aestivum
Source: Front Plant Sci. 2018 Feb 23;9:228. doi: 10.3389/fpls.2018.00228 (PMC5829449; doi:10.3389/fpls.2018.00228)
Supplement: Supplementary file 3 [file Table3.XLSX]

## Sheet: Sheet1
	Auricle Distance
Wyalkatchem	Developmental Stage	Average (mm)	n	Standard Error
	9	64.8	5	8.59
	10	57.1	8	4.44
	11	93.9	7	9.53
	12	114	3	7.21
Young	Developmental Stage	Average (mm)	n	Standard Error
	9	44.7	3	7.86
	10	71.6	8	5.95
	11	105.5	15	6.27
	12	129.5	2	13.5
Cranbrook	Developmental Stage	Average (mm)	n	Standard Error
	6	1	1	0
	7	47	2	12
	8	55	1	0
	9	57.7	7	4.8
	10	85.1	26	5.95
	11	118.9	16	5.68
	12	127	5	17.5
Halberd	Developmental Stage	Average (mm)	n	Standard Error
	6	48.3	3	12.68
	7	58	5	11.86
	8	95.5	2	14.5
	9	114.7	6	11.66
	10	134.8	6	13.81
	11	189.6	31	7.09
	12	235.6	7	9.51
