# Supplementary material for: Anther Morphological Development and Stage Determination in Triticum aestivum
Source: Front Plant Sci. 2018 Feb 23;9:228. doi: 10.3389/fpls.2018.00228 (PMC5829449; doi:10.3389/fpls.2018.00228)
Supplement: Supplementary file 4 [file Table4.XLSX]

## Sheet: ST4
		Raw Count Values						Normalized Values						Normalization Values
Wheat Orthologs	Rice Gene	HCM1	HCM2	HCM3	HCT1	HCT2	HCT3	HCM1	HCM2	HCM3	HCT1	HCT2	HCT3	HCM1	HCM2	HCM3	HCT1	HCT2	HCT3
TRIAE_CS42_2AL_TGACv1_096473_AA0319360	EAT1	64	164	280	283	193	316	59.1904	147.969	333.084	285.304	232.232	370.38	1.08126	1.10834	0.840629	0.991923	0.831064	0.853179
TRIAE_CS42_2BL_TGACv1_129925_AA0399500		7	396	1074	398	482	613	6.47395	357.29	1277.62	401.241	579.979	718.49
TRIAE_CS42_2DL_TGACv1_158620_AA0523420		2	385	863	359	325	515	1.8497	347.365	1026.61	361.923	391.065	603.625
TRIAE_CS42_7AS_TGACv1_569601_AA1820050	TIP2	2061	1586	996	1845	749	775	1906.12	1430.96	1184.83	1860.02	901.254	908.368
TRIAE_CS42_7BS_TGACv1_592219_AA1933560		2137	1625	1148	1943	837	964	1976.41	1466.15	1365.64	1958.82	1007.14	1129.89
TRIAE_CS42_7DS_TGACv1_622525_AA2041260		1915	1393	903	1703	685	757	1771.09	1256.83	1074.2	1716.87	824.245	887.27
TRIAE_CS42_6AS_TGACv1_486918_AA1566480	TDR	4085	7170	9535	7158	3015	6015	3778.01	6469.11	11342.7	7216.29	3627.88	7050.11
TRIAE_CS42_6AS_TGACv1_488251_AA1574920		5316	6590	7500	5857	4356	5154	4916.51	5945.81	8921.89	5904.69	5241.47	6040.94
TRIAE_CS42_6BS_TGACv1_514404_AA1659330		2745	4039	3947	4259	1459	3341	2538.72	3644.18	4695.3	4293.68	1755.58	3915.94
TRIAE_CS42_6BS_TGACv1_515006_AA1666590		3400	4258	4039	4742	3215	4190	3144.49	3841.77	4804.74	4780.61	3868.54	4911.05
TRIAE_CS42_U_TGACv1_643846_AA2135420		4204	4716	4806	4650	2374	3379	3888.07	4255	5717.15	4687.86	2856.58	3960.48
TRIAE_CS42_U_TGACv1_644658_AA2140990		2396	4211	4158	4473	1759	3603	2215.94	3799.36	4946.3	4509.42	2116.56	4223.03
TRIAE_CS42_3AL_TGACv1_195431_AA0649500	GAMYB	580	612	438	541	513	475	536.413	552.175	521.039	545.405	617.281	556.742
TRIAE_CS42_3B_TGACv1_223446_AA0782290		505	540	391	437	413	393	467.05	487.214	465.128	440.558	496.953	460.63
TRIAE_CS42_3DL_TGACv1_253186_AA0893720		488	536	457	477	480	422	451.327	483.605	543.641	480.884	577.573	494.621
TRIAE_CS42_4AS_TGACv1_307756_AA1023210	TDF1	347	1171	1072	2714	382	1136	320.923	1056.53	1275.24	2736.1	459.652	1331.49
TRIAE_CS42_4BL_TGACv1_321731_AA1064780		527	1883	2145	4187	414	2052	487.396	1698.93	2551.66	4221.09	498.157	2405.12
TRIAE_CS42_4DL_TGACv1_343033_AA1127960		431	2014	2232	3850	372	2165	398.611	1817.13	2655.16	3881.35	447.619	2537.57
TRIAE_CS42_2AL_TGACv1_094989_AA0305670	MYB80	390	1941	1691	1819	1878	2262	360.692	1751.26	2011.59	1833.81	2259.75	2651.26
TRIAE_CS42_2BL_TGACv1_129355_AA0379970		529	2197	2164	2244	2403	2575	489.246	1982.24	2574.26	2262.27	2891.47	3018.13
TRIAE_CS42_2DL_TGACv1_158952_AA0529420		395	1965	1881	1893	1922	2329	365.316	1772.92	2237.61	1908.41	2312.7	2729.79
